# Supplementary material for: The first Loranthaceae fossils from Africa
Source: Grana. 2018 Feb 15;57(4):249–59. doi: 10.1080/00173134.2018.1430167 (PMC5940175; doi:10.1080/00173134.2018.1430167)
Supplement: Supplementary files: Tables S1-S21.zip [file SGRA_A_1430167_SM1989.zip]

Archive with 1 entries (1 files):
- Supplementary_File_SS.xlsx
