# Supplementary material for: The first Loranthaceae fossils from Africa
Source: Grana. 2018 Feb 15;57(4):249–59. doi: 10.1080/00173134.2018.1430167 (PMC5940175; doi:10.1080/00173134.2018.1430167)
Supplement: Supplementary files: Tables S1-S21.zip [file SGRA_A_1430167_SM1989.zip › Supplementary_File_SS.xlsx]

## Sheet: Information on File
Supplementary File
This file includes Tables S1 to S21.
Loranthaceae systematics and distribution summarized from: Polhill & Wiens (1998)
Data on host taxa compiled from: Wiens & Tölken (1979), Visser (1981), Dean et al. (1994), Polhill & Wiens (1998, 1999), Dzerefos et al. (2003), Roxburg & Nicolson (2005), Veste (2007), Didier et al. (2008), Ogunmefun et al. (2013), Dlama et al. (2016), Okubamichael et al. (2013, 2016)
Note 1: Zaire = Democratic Republic of the Congo
Note 2: Acacia Mill. was recently retypified with an Australian type. Acacia is here used s.l., but African taxa now belong in Vachellia or Senegalia

## Sheet: Table S1 Helixanthera
Table S1
Species	Occurence in Africa	Recorded host plants in Africa
Helixanthera subalata	Congo basin in southern Central African Republic, Zaire and Angola	Gilbertiodendron, Scorodophloeus, Pseudospondias
Helixanthera periclymenoides	Bipinde in southern Cameroon
Helixanthera spathulata	Calabar Province of Southern Nigeria	Cleistanthus ripicola
Helixanthera mannii	easternmost Nigeria, Cameroon, S. Tomé to central Angola and western Uganda	Ceiba pentandra, Citrus, Coffea canephora, Ficus, Hymenocardia, Lasiodiscus, Loranthaceae, Millettia, Persea americana, Thecacoris, Theobroma cacao
Helixanthera woodii	Natal north to the Chimanimani Mts. of E. Zimbabwe	Burchellia, Burbellia bubalia, Chrysophyllum, Ochna, Tarenna
Helixanthera verruculosa	southern Tanzania
Helixanthera kirkii	East Africa: from S. Somalia to N. Mozambique and to the Great Rift Valley, also disjunct to S. angola	Cordia, Combretum, Grewia, Markhamia
Helixanthera huillensis	Huila Plateau Angola	Croton, Sclerocarya
Helixanthera garciana	S. Zambia, E. Zimbabwe, N. Transvaal and Mosambique	Commiphora, Sclerocarya, Sclerocarya caffra
Helixanthera tetrapartita	southern Tanzania
Helixanthera thomsonii	Yemen, Somalia, Ogaden region of Ethiopia and northern Kenya	Boswellia, Commiphora, Lannea
Helixanthera flabellifolia	Somalia (Horn of Africa)	Boswellia

## Sheet: Table S2 Plicosepalus
Table S2
Species	Occurence in Africa	Recorded host plants in Africa
Plicosepalus curviflorus	southernmost Egypt to Somalia, south through Ethiopia to Kenya, Uganda, eastern Zaire and Tanzania	Acacia, Albizia
Plicosepalus sagittifolius	S. Somalia, Kenya, Tanzania and N. Mozambique, the Rift Valley, and southern Ethiopia	Acacia, Albizia, Commiphora
Plicosepalus amplexicaulis	eastern Transvaal through Swaziland to Natal and Mozambique	Acacia
Plicosepalus kalachariensis	Kenya and C. Tanzania to Angola, Namibia and South Africa	Acacia, Acacia polyacantha, Acacia sieberana, Acokanthera, Albizia, Brachystegia, Burkea, Canthium, Commiphora, Dichrostachys, Dichrostachys cinerea
Plicosepalus foliosus	northern Malawi and northern Zambia	Brachystegia
Plicosepalus undulatus	NW. Cape Province of south Africa to northern Namibia	Acacia, Terminalia
Plicosepalus acaciae	SE. Egypt, south into Sudan and Ethiopia	Acacia
Plicosepalus nummulariifolius	Horn of Africa in Somalia and Djibouti	Acacia, Boswellia, Caesalpinia, Commiphora
Plicosepalus robustus	Amaro Mts. In southern Ethiopia	Acacia
Plicosepalus meridianus	Great Rift Vallex from southern Ethiopia and northern Uganda to southern Tanzania to eastern Kenya and Somalia	Acacia, Commiphora
Plicosepalus ogadenesis	Ogaden in Ethiopia	Commiphora, Lannea

## Sheet: Table S3 Emelianthe
Table S3
Species	Occurence in Africa	Recorded host plants in Africa
Emilianthe panganensis	northern Somalia to southern Tanzania and westwards to NE. Uganda and southern Ethiopia	Adansonia, Boswellia, Commiphora, Euphorbia, Lannea, Sterculia

## Sheet: Table S4 Pedistylis
Table S4
Species	Occurence in Africa	Recorded host plants in Africa
Pedistylis galpinii	NE. Transvaal, Swaziland, SE Zimbabwe and southern Mozambique	Acacia, Acacia burkei, Acacia gerrandii, Acacia nigrescens, Acacia nilotica, Albizia harveyi, Combretum, Combretum apiculatum, Combretum collinum, Combretum hereroense, Combretum imberbe, Combretum zeyheri, Dichrostachys cinerea, Diospyros mespiliformis, Euclea crispa, Ficus stuhlmanii, Lannea schweinfurthii, Peltophorum africanum, Sclerocarya, Slerocarya birrea, Terminalia, Trichilia

## Sheet: Table S5 Actinanthella
Table S5
Species	Occurence in Africa	Recorded host plants in Africa
Actinanthella menyharthii	Zambia, Zimbabwe and Mozambique	Erythroxylum, Boscia, Olea
Actinanthella wyliei	central Natal	Erythroxylum

## Sheet: Tabl S6 Oncocalyx
Table S6
Species	Occurence in Africa	Recorded host plants in Africa
Oncocalyx sulfureus	Kenya and northern Tanzania	Dovyalis, Euclea, Grewia, Pittosporum, Rhus
Oncocalyx bolusii	northern Natal to southern Mozambique, southern Zimbabwe and northern Transval	Cassine, Berchemia
Oncocalyx quinquenervius	Eastern Cape to central coastal Natal	Cassine, Celtis
Oncocalyx welwitschii	Central Namibia to southern Angola	Acacia, Boscia, Combretum, Euphorbia, Tamarix
Oncocalyx fischeri	Gereat Rift Valley and from N. Somalia to central Tanzania	Acacia, Cordia, Grewia, Maytenus
Oncocalyx glabratus	Ethiopia and Somalia from the Rift to the Horn	Apocynaceae, Euphorbiaceae
Oncocalyx ugogensis	Great Rift Valley from Uganda to central Tanzania, eastwards to Kenya and southern Somalia	Acacia, Balanites, Capparaceae, Commiphora, Grewia, Terminalia, Zizyphus
Oncocalyx schimperi	Ethiopia, Somalia, Djibouti
Oncocalyx ghikae	Ethiopia and Somalia	Zizyphus
Oncocalyx kelleri	Somalia, Ethiopia, Kenya, Tanzania	Capparaceae, Salvadoraceae
Oncocalyx angularis	Northern Kenya, southern Ethiopia and southern Somalia	Euphorbia
Oncocalyx cordifolius	southern Somalia and Kenya

## Sheet: Table S7 Spragueanella
Table S7
Species	Occurence in Africa	Recorded host plants in Africa
Spragueanella rhamnifolia	Kenya and Tanzania, Malawi and Mosambique to eastern Zimbabwe
Spragueanella curta	W. Usambara Mts. of Tanzania	Acacia, Drypetes, Podocarpus

## Sheet: Table S8 Oliverella
Table S8
Species	Occurence in Africa	Recorded host plants in Africa
Oliverella rubroviridis	central Mozambique, southern Zambia, Zimbabwe, eastern parts of Botswana	Acacia, Combretum, Fabaceae, Grewia
Oliverella hildebrandtii	eastern Uganda and southern Ethiopia, Kenya to eastern Tanzania, northern Mozambique	Combretaceae, Euphorbiaceae, Fabaceae, Grewia
Oliverella bussei	Lindi in SE. Tanzania

## Sheet: Table S9 Berhautia
Table S9
Species	Occurence in Africa	Recorded host plants in Africa
Berhautia senegalensis	westernmost Mali, southern Senegal and Gambia	Combretum glutinosum

[truncated: 12 more sheets: Table S10 Englerina, Table 11 Agelanthus, Table 12 Tapinanthus, Table 13 Moquiniella, Table 14 Globimetula, Table 15 Taxillus, Table 16 Vanwykia, Table 17 Septulina, Table 18 Oedina, Table 19 Oncella, Table 20 Erianthemum, Table 21 Phragmanthera]
